# Supplementary material for: Lack of Host Specialization on Winter Annual Grasses in the Fungal Seed Bank Pathogen Pyrenophora semeniperda
Source: PLoS One. 2016 Mar 7;11(3):e0151058. doi: 10.1371/journal.pone.0151058 (PMC4780786; doi:10.1371/journal.pone.0151058)
Supplement: S1 Supporting Information — (XLSX) [file pone.0151058.s001.xlsx]

## Sheet: Metadata
S1. Supporting Information. Data sets for each analysis included in the results.
This file contains the raw data sets used in each analysis. Each of the three data sets is in a separate worksheet.
A. Molecular Marker Data Set
Periods represent missing data
Seven SSR (microsatellite) loci as defined in:
Meyer SE, Masi M, Clement S, Davis T, Beckstead J. 2015. Mycelial growth rate and toxin production in the seed pathogen Pyrenophora semeniperda:
Resource trade-offs and temporally varying selection. Plant Pathology: DOI: 10.1111/ppa.12377
Strains with polymorphic SSR loci are heterokaryotic (i.e., the mycelium contains two nuclear types)
ITS haplotypes as defined in:
Boose D, Harrison S, Clement S, Meyer SE. 2011. Population genetic structure of the seed pathogen Pyrenophora semeniperda on Bromus tectorum in western North America. Mycologia 103:85-93.
(includes Genbank Accession Numbers for each haplotype sequence)
B. Cross-inoculation Data Set
The data set represents numbers of seeds in each category, whereas the response variables are proportions of total initially viable seeds in a category
The response variable 'seed mortality' = ( killed seeds )/(killed + germinated infected+germinated+dormant seeds)
Killed seeds were ungerminated seeds that developed pathogen stromata
Germinated infected seeds were germinated seeds that developed pathogen stromata
Germinated seeds were seeds that germinated and did not develop pathogen stromata
Dormant seeds were ungerminated seeds without stromata that were judged viable by a cut test
C. Dormant vs. Non-dormant Seed Inoculation Data Set
The data set represents numbers of seeds in each category, whereas the response variables are proportions of total initially viable seeds in a category
The response variable 'killed' = (killed seeds)/(initially viable seeds)
The response variable 'infected' = (killed seeds + germinated infected seeds)/(initially viable seeds)
In this data set the category 'infected' includes both killed seeds and germinated infected seeds

## Sheet: A molecular marker data set
Species	Strain	SSR5	SSR9	SSR19	SSR25	SSR33	SSR37	SSR41	ITS HAPLOTYPE
Bromus diandrus	D1-1	114	147/153	144/153	120	121	127/133	120/126	H
Bromus diandrus	D1-2	114	147/153	144/153	120	121	127/136	117/126	I
Bromus diandrus	D1-3	114	147/153	144/153	120	121	127/133	117/132	H
Bromus diandrus	D1-4	114	147/150	147/156	117/120	121/127	127/133	123	C
Bromus diandrus	D1-5	114/117	147/150/153	144/150	120	121	127/133/136	117/126	H
Bromus diandrus	D1-6	114	147/153	144/153	120	121	127/136	117/132	H
Bromus diandrus	D1-7	114	147/153	138/144/150	120	118/121	127/136	117	H
Bromus diandrus	D1-9	117	147/150	144/150	120	115/121	127/133	117/126	H
Bromus diandrus	D1-10	114	147	150	123	136	133	117	A
Bromus diandrus	D1-11	114	147	150	123	136	133	117	A
Bromus diandrus	D1-12	117	147/150	144/150	120	121	127/133	117/126	H
Bromus diandrus	D1-14	114	147/153	144/153	120	121	127/133	117	H
Bromus diandrus	D1-16	114	147	150	120	121	133	117	A
Bromus diandrus	D1-18	117	147/150	144/150	120	121	127/133	117/126	E
Bromus diandrus	D1-19	114	147/153	144/153	120	121	127/136	117	H
Bromus diandrus	D1-20	114	147/153	144/153	120	121	127/136	117/126	I
Bromus diandrus	D1-21	114	147/153	144/153	120	121	127/133	117	.
Bromus diandrus	D1-22	117	147/150	144/150	120	121	127/133	117/126	H
Bromus diandrus	D1-24	114	147/153	144/153	120	121	127/133	117	H
Bromus diandrus	D1-25	114	147/153	144/153	120	121	127/136	117	H
Bromus diandrus	D1-26	114	147	150	123	136	133	117	A
Bromus diandrus	D1-30	.	.	150	123	136	.	117	A
Bromus arvensis	J6-1	114	147	150	123	124/130	133	114	A
Bromus arvensis	J7-3	114	147	147	117	115/121	127	126	A
Bromus arvensis	J7-4	114	153	150	120	115/121	133	117	A
Bromus arvensis	J7-5	114	147	147	117/123	121/130	130/133	117/123	B
Bromus arvensis	J7-6	114	147	147/150	117/123	121/130	130/133	117/123	B
Bromus arvensis	J7-7	.	.	150	117	121		123	A
Bromus arvensis	J8-9	114	147	153	120	121	133	114	A
Bromus arvensis	J8-10	114	147	150	120	115/121	133	114	A
Bromus arvensis	J8-12	114	147	147/150	117/123	121/130	130/133	117/123	B
Bromus arvensis	J8-13	114	150	150	117	121	127	123	M
Bromus arvensis	J8-15	114	147	.	.	121/130	130/133	.	B
Bromus arvensis	J8-16	117	147/150	144/150	120	121	127/133	117/126	.
Bromus arvensis	J8-19	114	147	147/150	117/123	121/130	130/133	117/123	B
Bromus arvensis	J8-20	105	147	147	117	121	127	123	K
Bromus arvensis	J8-21	114	147	153	123	130	133	114	A
Bromus arvensis	J8-22	114	147	147/150	117/123	121/130	130/133	117/123	.
Bromus arvensis	J8-23	114	147	147	117	121	127	105	K
Bromus arvensis	J8-24	114	150	150	117	121	127	123	M
Bromus arvensis	J8-25	114	147	147/150	117/123	121/130	130/133	117/123	B
Bromus arvensis	J8-27	114	150	150	117	121	127	123	M
Bromus arvensis	J8-28	114	147	147	117	121	127	126	K
Bromus arvensis	J8-29	.	.	147	117/123	121/130	.	117/123	B
Bromus arvensis	J8-30	114	147	147	117	121	127	129	K
Taeniatherum caput-medusae	M4-1	114	147	147	117/123	121/130	130/133	117/123	B
Taeniatherum caput-medusae	M4-2	114	147/153	144/153	120	121	127/136	117/126	I
Taeniatherum caput-medusae	M4-3	114	147	147/150	117/126	121/130	133	117/123	.
Taeniatherum caput-medusae	M4-4	114	147	147/150	117/123	121/130	130/133	117/123	B
Taeniatherum caput-medusae	M4-5	114	147	147	117/123	121/130	130/133	117/123	B
Taeniatherum caput-medusae	M4-6	114	147	147/150	117/126	121/130	133	117/123	D
Taeniatherum caput-medusae	M4-7	114	147	147	117/123	121/130	130/133	117/123	B
Taeniatherum caput-medusae	M4-8	114	147	147	117	121	127	105	K
Taeniatherum caput-medusae	M5-9	114	147	153	120	115/121	133	114	A
Taeniatherum caput-medusae	M9-12	114	147	147/150	117/126	121/130	133	117/123	D
Taeniatherum caput-medusae	M9-14	114	147	147	117/123	121/130	130/133	123	B
Taeniatherum caput-medusae	M9-15	114	147	147	117/123	121/130	130/133	123	B
Taeniatherum caput-medusae	M9-16	114	147	147/150	117	121/130	133	123	D
Taeniatherum caput-medusae	M9-18	105	147	147	117	121	130	105	K
Taeniatherum caput-medusae	M9-19	114	147	147	117	121	127	114	K
Taeniatherum caput-medusae	M9-20	114	147	147/150	117/123	121/130	130/133	117/123	B
Taeniatherum caput-medusae	M9-21	105	147	150	123	115/121	130	114	L
Taeniatherum caput-medusae	M9-22	114	147	147	117	121	127	114	K
Taeniatherum caput-medusae	M9-23	114	147	147	117	121	127	105	K
Taeniatherum caput-medusae	M9-26	105	147	147	117	121	127/130	105	L
Taeniatherum caput-medusae	M9-27	114	147	147	117/123	121/130	130/133	117/123	B
Taeniatherum caput-medusae	M9-28	114	147	147/150	117/123	121/127	130/133	117/123	B
Taeniatherum caput-medusae	M9-29	114	147/153	144/153	120	115/121	127/136	117/126	I
Taeniatherum caput-medusae	M9-30	105	147	147	117	121	130	120	K
Bromus rubens	R3-1	117	.	147/150	120	121	127/133	117/126	H
Bromus rubens	R2-3	114	147/153	144/162	120	121	127/133	126	A
Bromus rubens	R3-4	.	147	136/144	120	121	127	126	H
Bromus rubens	R3-5	114	147/153	144/153	120	118/121	127/133	132	H
Bromus rubens	R3-6	117	147/150	144/150	120	118/121	127/133	126	H
Bromus rubens	R3-7	114	147	.	123	.	.	.	A
Bromus rubens	R3-8	.	.	.	120	.	.	.	H
Bromus rubens	R3-9	117	144/150	147/150	120	121	127/133	126	H
Bromus rubens	R3-10	117	147/150	144/150	120	121	127/133	126	H
Bromus rubens	R3-11	.	147/150	.	120	121	127/133	.	H
Bromus rubens	R3-12	117	147/150	144/150	120	121	127/133	126	H
Bromus rubens	R3-13	114	147/153	144/153	120	121	127/133	117/132	A
Bromus rubens	R3-14	114	147/153	144/153	120	121	127/136	117/126	I
Bromus rubens	R3-15	117	147/150	144/150	120	121	127/133	117/126	H
Bromus rubens	R3-16	114	147/153	144/153	120	121	127/136	117/126	I
Bromus rubens	R3-17	114	147	144/150	120	121	127/133	117/126	H
Bromus rubens	R3-19	114	147/153	144/153	120	121	127/136	117/126	I
Bromus rubens	R3-21	114/117	147/150	144/162	120	121	127/133	120/126	A
Bromus rubens	R3-22	114/117	147	144	120	121	127	126	H
Bromus rubens	R3-24	114	147/153	144/162	120	121	127/133	120/126	A
Bromus rubens	R3-25	117	147/150	144/150	120	121	127/133	117/126	H
Bromus rubens	R3-27	114	147/153	144/153	120	121	127/136	117/126	I
Bromus rubens	R3-28	114	147/153	144/153	120	121	127/136	126	I
Bromus rubens	R3-30	.	147	144	120	121	127	126	H

## Sheet: B cross-inoculation data set
Host Species	Pathogen Population	Strain	Replicate	Germinated Infected	Germinated	Killed	Dormant
BRTE	BRTE	WRR1029	1	3	4	16	2
BRTE	BRTE	WRR1029	2	3	0	22	0
BRTE	BRTE	WRR1029	3	1	4	16	4
BRTE	BRTE	WRR1029	4	0	1	22	2
BRTE	BRTE	WRR1029	5	1	6	14	4
BRTE	BRTE	WRR1029	6	1	1	18	4
BRTE	BRTE	WRR1029	7	1	4	17	3
BRTE	BRTE	WRR1029	8	0	2	16	7
BRTE	BRTE	WRK1022	1	1	6	12	4
BRTE	BRTE	WRK1022	2	0	2	20	3
BRTE	BRTE	WRK1022	3	2	0	21	2
BRTE	BRTE	WRK1022	4	1	3	20	1
BRTE	BRTE	WRK1022	5	0	0	25	0
BRTE	BRTE	WRK1022	6	0	0	23	2
BRTE	BRTE	WRK1022	7	1	5	17	1
BRTE	BRTE	WRK1022	8	1	7	14	3
BRTE	BRTE	TMC1014	1	0	3	22	1
BRTE	BRTE	TMC1014	2	4	0	21	0
BRTE	BRTE	TMC1014	3	1	6	15	3
BRTE	BRTE	TMC1014	4	2	4	19	0
BRTE	BRTE	TMC1014	5	0	7	15	3
BRTE	BRTE	TMC1014	6	2	1	19	4
BRTE	BRTE	TMC1014	7	2	1	24	0
BRTE	BRTE	TMC1014	8	2	2	17	4
BRTE	BRTE	TMC1022	1	0	0	25	0
BRTE	BRTE	TMC1022	2	2	0	23	0
BRTE	BRTE	TMC1022	3	0	2	23	0
BRTE	BRTE	TMC1022	4	2	0	22	1
BRTE	BRTE	TMC1022	5	0	1	22	2
BRTE	BRTE	TMC1022	6	2	3	20	0
BRTE	BRTE	TMC1022	7	0	1	24	1
BRTE	BRTE	TMC1022	8	0	0	25	0
BRTE	BRTE	TMC1026	1	2	1	21	1
BRTE	BRTE	TMC1026	2	0	3	20	1
BRTE	BRTE	TMC1026	3	1	1	22	1
BRTE	BRTE	TMC1026	4	0	2	23	1
BRTE	BRTE	TMC1026	5	0	0	25	0
BRTE	BRTE	TMC1026	6	2	0	23	0
BRTE	BRTE	TMC1026	7	2	4	19	0
BRTE	BRTE	TMC1026	8	0	1	24	0
BRTE	BRTE	TMC1034	1	1	0	22	2
BRTE	BRTE	TMC1034	2	0	0	22	3
BRTE	BRTE	TMC1034	3	1	1	21	1
BRTE	BRTE	TMC1034	4	1	1	20	3
BRTE	BRTE	TMC1034	5	0	1	23	1
BRTE	BRTE	TMC1034	6	3	0	19	3
BRTE	BRTE	TMC1034	7	1	1	20	2
BRTE	BRTE	TMC1034	8	3	0	20	1
BRTE	BRRU	R37	1	2	0	22	1
BRTE	BRRU	R37	2	1	0	24	0
BRTE	BRRU	R37	3	1	0	24	0
BRTE	BRRU	R37	4	1	0	22	0
BRTE	BRRU	R37	5	0	2	23	0
BRTE	BRRU	R37	6	0	0	25	0
BRTE	BRRU	R37	7	2	2	22	0
BRTE	BRRU	R37	8	0	0	24	0
BRTE	BRRU	R322	1	2	1	21	1
BRTE	BRRU	R322	2	1	3	20	1
BRTE	BRRU	R322	3	1	1	23	0
BRTE	BRRU	R322	4	2	1	21	0
BRTE	BRRU	R322	5	1	5	17	2
BRTE	BRRU	R322	6	2	2	18	2
BRTE	BRRU	R322	7	2	2	21	0
BRTE	BRRU	R322	8	1	1	22	1
BRTE	BRRU	R324	1	1	11	10	3
BRTE	BRRU	R324	2	0	8	9	8
BRTE	BRRU	R324	3	0	12	9	4
BRTE	BRRU	R324	4	1	10	9	5
BRTE	BRRU	R324	5	2	1	22	0
BRTE	BRRU	R324	6	0	14	8	3
BRTE	BRRU	R324	7	1	10	9	5
BRTE	BRRU	R324	8	0	0	24	1
BRTE	BRRU	R23	1	0	3	24	3
BRTE	BRRU	R23	2	1	7	16	1
BRTE	BRRU	R23	3	1	1	22	1
BRTE	BRRU	R23	4	0	3	19	3
BRTE	BRRU	R23	5	0	1	22	1
BRTE	BRRU	R23	6	2	1	21	1
BRTE	BRRU	R23	7	2	0	21	2
BRTE	BRRU	R23	8	1	1	21	2
BRTE	BRRU	R34	1	0	0	19	6
BRTE	BRRU	R34	2	0	0	21	4
BRTE	BRRU	R34	3	0	0	23	1
BRTE	BRRU	R34	4	0	0	20	5
BRTE	BRRU	R34	5	0	0	25	0
BRTE	BRRU	R34	6	0	0	24	0
BRTE	BRRU	R34	7	0	0	17	8
BRTE	BRRU	R34	8	0	0	23	2
BRTE	BRRU	R330	1	1	0	18	6
BRTE	BRRU	R330	2	0	0	20	5
BRTE	BRRU	R330	3	0	0	22	3
BRTE	BRRU	R330	4	0	0	25	0
BRTE	BRRU	R330	5	0	0	23	2
BRTE	BRRU	R330	6	1	0	22	2
BRTE	BRRU	R330	7	0	0	25	0
BRTE	BRRU	R330	8	1	0	24	0
BRTE	BRDI	D130	1	0	0	25	0
BRTE	BRDI	D130	2	0	0	25	0
BRTE	BRDI	D130	3	2	0	23	0
BRTE	BRDI	D130	4	0	0	25	0
BRTE	BRDI	D130	5	0	0	23	2
BRTE	BRDI	D130	6	0	0	24	1
BRTE	BRDI	D130	7	0	0	25	0
BRTE	BRDI	D130	8	1	0	23	1
BRTE	BRDI	D126	1	0	0	25	0
BRTE	BRDI	D126	2	0	0	25	0
BRTE	BRDI	D126	3	0	0	25	0
BRTE	BRDI	D126	4	0	0	25	0
BRTE	BRDI	D126	5	0	0	25	0
BRTE	BRDI	D126	6	0	0	22	3
BRTE	BRDI	D126	7	0	0	26	0
BRTE	BRDI	D126	8	0	0	24	0
BRTE	BRDI	D116	1	0	0	23	2
BRTE	BRDI	D116	2	0	0	24	1
BRTE	BRDI	D116	3	0	0	23	2
BRTE	BRDI	D116	4	0	0	23	2
BRTE	BRDI	D116	5	0	0	23	2
BRTE	BRDI	D116	6	0	0	24	1
BRTE	BRDI	D116	7	0	0	24	1
BRTE	BRDI	D116	8	0	0	17	8
BRTE	BRDI	D122	1	0	0	24	1
BRTE	BRDI	D122	2	0	0	24	1
BRTE	BRDI	D122	3	0	0	25	0
BRTE	BRDI	D122	4	0	0	25	0
BRTE	BRDI	D122	5	0	0	25	0
BRTE	BRDI	D122	6	0	0	24	0
BRTE	BRDI	D122	7	0	0	25	0
BRTE	BRDI	D122	8	0	0	25	0
BRTE	BRDI	D14	1	0	0	19	6
BRTE	BRDI	D14	2	0	0	22	3
BRTE	BRDI	D14	3	0	0	23	2
BRTE	BRDI	D14	4	0	0	19	5
BRTE	BRDI	D14	5	0	0	20	6
BRTE	BRDI	D14	6	0	0	20	5
BRTE	BRDI	D14	7	0	0	19	6
BRTE	BRDI	D14	8	0	0	19	6
BRTE	BRDI	D112	1	0	0	21	4
BRTE	BRDI	D112	2	0	0	17	8
BRTE	BRDI	D112	3	0	0	10	15
BRTE	BRDI	D112	4	0	0	16	9
BRTE	BRDI	D112	5	0	0	20	5
BRTE	BRDI	D112	6	0	0	22	3
BRTE	BRDI	D112	7	0	0	17	8
BRTE	BRDI	D112	8	0	0	19	6
BRTE	TACA	M915	1	0	0	24	0
BRTE	TACA	M915	2	0	0	24	1
BRTE	TACA	M915	3	0	0	25	0
BRTE	TACA	M915	4	0	0	24	0
BRTE	TACA	M915	5	0	0	25	0
BRTE	TACA	M915	6	0	0	25	0
BRTE	TACA	M915	7	0	0	23	2
BRTE	TACA	M915	8	0	0	24	1
BRTE	TACA	M914	1	1	0	24	0
BRTE	TACA	M914	2	2	0	22	0
BRTE	TACA	M914	3	0	0	25	0
BRTE	TACA	M914	4	0	0	25	0
BRTE	TACA	M914	5	0	0	25	0
BRTE	TACA	M914	6	1	0	24	0
BRTE	TACA	M914	7	0	0	25	0
BRTE	TACA	M914	8	1	0	24	1
BRTE	TACA	M920	1	1	0	25	0
BRTE	TACA	M920	2	0	0	24	1
BRTE	TACA	M920	3	0	0	25	0
BRTE	TACA	M920	4	0	0	25	0
BRTE	TACA	M920	5	0	0	25	0
BRTE	TACA	M920	6	3	0	21	0
BRTE	TACA	M920	7	0	0	25	0
BRTE	TACA	M920	8	0	0	25	0
BRTE	TACA	M927	1	0	2	22	1
BRTE	TACA	M927	2	0	0	25	0
BRTE	TACA	M927	3	0	0	24	1
BRTE	TACA	M927	4	0	0	25	0
BRTE	TACA	M927	5	0	0	25	0
BRTE	TACA	M927	6	0	0	24	0
BRTE	TACA	M927	7	0	0	25	0
BRTE	TACA	M927	8	0	0	25	0
BRTE	TACA	M916	1	0	0	15	10
BRTE	TACA	M916	2	0	0	21	4
BRTE	TACA	M916	3	0	1	22	2
BRTE	TACA	M916	4	0	0	25	1
BRTE	TACA	M916	5	0	0	22	3
BRTE	TACA	M916	6	0	0	19	6
BRTE	TACA	M916	7	0	0	25	0
BRTE	TACA	M916	8	0	0	25	0
BRTE	TACA	M929	1	0	0	18	7
BRTE	TACA	M929	2	0	0	21	4
BRTE	TACA	M929	3	0	0	16	8
BRTE	TACA	M929	4	0	0	18	7
BRTE	TACA	M929	5	0	0	20	5
BRTE	TACA	M929	6	0	0	22	3
BRTE	TACA	M929	7	0	0	20	5
BRTE	TACA	M929	8	0	0	17	8
BRTE	BRJA	J75	1	0	0	25	1
BRTE	BRJA	J75	2	0	0	24	2
BRTE	BRJA	J75	3	0	0	23	1
BRTE	BRJA	J75	4	0	0	24	1
BRTE	BRJA	J75	5	3	0	21	1
BRTE	BRJA	J75	6	4	2	17	1
BRTE	BRJA	J75	7	1	1	22	1
BRTE	BRJA	J75	8	0	0	25	0
BRTE	BRJA	J824	1	1	0	24	0
BRTE	BRJA	J824	2	0	0	22	3
BRTE	BRJA	J824	3	0	1	21	3
BRTE	BRJA	J824	4	0	0	24	1
BRTE	BRJA	J824	5	0	0	21	5
BRTE	BRJA	J824	6	1	2	14	7
BRTE	BRJA	J824	7	1	0	22	2
BRTE	BRJA	J824	8	0	0	25	0
BRTE	BRJA	J74	1	1	1	12	11
BRTE	BRJA	J74	2	1	2	11	10
BRTE	BRJA	J74	3	0	3	8	14
BRTE	BRJA	J74	4	0	3	7	15
BRTE	BRJA	J74	5	2	2	4	17
BRTE	BRJA	J74	6	1	1	14	9
BRTE	BRJA	J74	7	1	2	8	14
BRTE	BRJA	J74	8	0	1	16	8
BRTE	BRJA	J821	1	0	0	8	17
BRTE	BRJA	J821	2	2	2	14	6
BRTE	BRJA	J821	3	0	3	14	9
BRTE	BRJA	J821	4	2	0	11	12
BRTE	BRJA	J821	5	1	0	22	1
BRTE	BRJA	J821	6	2	0	21	2
BRTE	BRJA	J821	7	1	0	23	1
BRTE	BRJA	J821	8	0	0	25	0
BRRU	BRTE	WRR1029	1	1	2	14	9
BRRU	BRTE	WRR1029	2	4	1	12	9
BRRU	BRTE	WRR1029	3	1	3	19	3
BRRU	BRTE	WRR1029	4	5	1	16	3
BRRU	BRTE	WRR1029	5	5	1	11	8
BRRU	BRTE	WRR1029	6	3	2	14	5
BRRU	BRTE	WRR1029	7	1	3	13	8
BRRU	BRTE	WRR1029	8	3	2	15	5
BRRU	BRTE	WRK1022	1	1	0	19	4
BRRU	BRTE	WRK1022	2	3	2	15	5
BRRU	BRTE	WRK1022	3	1	1	15	8
BRRU	BRTE	WRK1022	4	5	0	18	2
BRRU	BRTE	WRK1022	5	1	0	23	2
BRRU	BRTE	WRK1022	6	0	1	16	7
BRRU	BRTE	WRK1022	7	2	1	21	3
BRRU	BRTE	WRK1022	8	1	1	13	9
BRRU	BRTE	TMC1014	1	3	1	17	4
BRRU	BRTE	TMC1014	2	0	3	11	11
BRRU	BRTE	TMC1014	3	3	0	16	5
BRRU	BRTE	TMC1014	4	4	0	16	5
BRRU	BRTE	TMC1014	5	1	3	16	6
BRRU	BRTE	TMC1014	6	1	1	14	9
BRRU	BRTE	TMC1014	7	4	5	11	5
BRRU	BRTE	TMC1014	8	1	0	15	9
BRRU	BRTE	TMC1022	1	4	2	13	6
BRRU	BRTE	TMC1022	2	2	0	12	11
BRRU	BRTE	TMC1022	3	0	4	18	3
BRRU	BRTE	TMC1022	4	3	0	19	3
BRRU	BRTE	TMC1022	5	3	0	20	2
BRRU	BRTE	TMC1022	6	2	1	17	5
BRRU	BRTE	TMC1022	7	1	1	19	4
BRRU	BRTE	TMC1022	8	5	1	15	4
BRRU	BRTE	TMC1026	1	3	4	8	11
BRRU	BRTE	TMC1026	2	1	2	16	6
BRRU	BRTE	TMC1026	3	4	0	19	2
BRRU	BRTE	TMC1026	4	4	0	14	7
BRRU	BRTE	TMC1026	5	3	1	20	1
BRRU	BRTE	TMC1026	6	6	0	16	3
BRRU	BRTE	TMC1026	7	1	2	19	2
BRRU	BRTE	TMC1026	8	5	1	14	5
BRRU	BRTE	TMC1034	1	2	2	20	1
BRRU	BRTE	TMC1034	2	5	0	20	0
BRRU	BRTE	TMC1034	3	3	5	15	2
BRRU	BRTE	TMC1034	4	8	0	15	2
BRRU	BRTE	TMC1034	5	4	2	14	6
BRRU	BRTE	TMC1034	6	5	5	8	7
BRRU	BRTE	TMC1034	7	6	0	19	0
BRRU	BRTE	TMC1034	8	1	1	21	1
BRRU	BRRU	R37	1	1	0	5	20
BRRU	BRRU	R37	2	0	3	7	15
BRRU	BRRU	R37	3	1	1	20	1
BRRU	BRRU	R37	4	4	1	19	1
BRRU	BRRU	R37	5	5	0	20	0
BRRU	BRRU	R37	6	1	0	21	3
BRRU	BRRU	R37	7	0	1	24	0
BRRU	BRRU	R37	8	1	0	22	2
BRRU	BRRU	R322	1	1	0	23	1
BRRU	BRRU	R322	2	2	0	23	0
BRRU	BRRU	R322	3	2	0	15	7
BRRU	BRRU	R322	4	1	2	9	13
BRRU	BRRU	R322	5	3	1	17	4
BRRU	BRRU	R322	6	1	1	11	12
BRRU	BRRU	R322	7	5	2	14	4
BRRU	BRRU	R322	8	0	1	17	6
BRRU	BRRU	R324	1	3	2	5	15
BRRU	BRRU	R324	2	2	0	6	15
BRRU	BRRU	R324	3	3	3	8	12
BRRU	BRRU	R324	4	2	3	7	13
BRRU	BRRU	R324	5	0	3	8	13
BRRU	BRRU	R324	6	1	2	9	13
BRRU	BRRU	R324	7	1	2	6	16
BRRU	BRRU	R324	8	1	4	7	13
BRRU	BRRU	R23	1	3	1	15	5
BRRU	BRRU	R23	2	3	2	12	8
BRRU	BRRU	R23	3	3	1	13	8
BRRU	BRRU	R23	4	0	3	14	8
BRRU	BRRU	R23	5	2	2	16	5
BRRU	BRRU	R23	6	3	1	10	11
BRRU	BRRU	R23	7	4	4	10	7
BRRU	BRRU	R23	8	6	2	12	5
BRRU	BRRU	R34	1	0	0	22	3
BRRU	BRRU	R34	2	2	0	22	1
BRRU	BRRU	R34	3	0	0	22	3
BRRU	BRRU	R34	4	1	0	19	5
BRRU	BRRU	R34	5	0	0	25	0
BRRU	BRRU	R34	6	1	0	23	0
BRRU	BRRU	R34	7	1	1	20	4
BRRU	BRRU	R34	8	0	0	16	9
BRRU	BRRU	R330	1	0	0	21	1
BRRU	BRRU	R330	2	0	0	25	0
BRRU	BRRU	R330	3	0	0	25	0
BRRU	BRRU	R330	4	0	0	25	0
BRRU	BRRU	R330	5	1	0	24	0
BRRU	BRRU	R330	6	1	0	24	0
BRRU	BRRU	R330	7	1	1	23	0
BRRU	BRRU	R330	8	0	0	25	0
BRDI	BRTE	WRR1029	1	0	0	23	0
BRDI	BRTE	WRR1029	2	0	0	25	0
BRDI	BRTE	WRR1029	3	0	0	24	0
BRDI	BRTE	WRR1029	4	0	0	25	0
BRDI	BRTE	WRR1029	5	0	0	25	0
BRDI	BRTE	WRR1029	6	0	0	25	0
BRDI	BRTE	WRR1029	7	0	0	25	0
BRDI	BRTE	WRR1029	8	0	0	26	0
BRDI	BRTE	WRK1022	1	0	0	25	0
BRDI	BRTE	WRK1022	2	0	0	25	0
BRDI	BRTE	WRK1022	3	0	0	25	0
BRDI	BRTE	WRK1022	4	0	0	25	0
BRDI	BRTE	WRK1022	5	0	0	25	0
BRDI	BRTE	WRK1022	6	0	0	25	0
BRDI	BRTE	WRK1022	7	0	0	25	0
BRDI	BRTE	WRK1022	8	0	0	25	0
BRDI	BRTE	TMC1014	1	0	0	25	0
BRDI	BRTE	TMC1014	2	0	0	24	1
BRDI	BRTE	TMC1014	3	0	0	24	0
BRDI	BRTE	TMC1014	4	0	0	25	0
BRDI	BRTE	TMC1014	5	0	0	26	0
BRDI	BRTE	TMC1014	6	0	0	25	0
BRDI	BRTE	TMC1014	7	0	0	25	0
BRDI	BRTE	TMC1014	8	0	0	25	0
BRDI	BRTE	TMC1022	1	0	0	25	0
BRDI	BRTE	TMC1022	2	0	0	23	0
BRDI	BRTE	TMC1022	3	0	0	25	0
BRDI	BRTE	TMC1022	4	0	0	25	0
BRDI	BRTE	TMC1022	5	0	0	25	0
BRDI	BRTE	TMC1022	6	0	0	25	0
BRDI	BRTE	TMC1022	7	0	0	26	0
BRDI	BRTE	TMC1022	8	0	0	25	0
BRDI	BRTE	TMC1026	1	0	0	25	0
BRDI	BRTE	TMC1026	2	0	0	24	0
BRDI	BRTE	TMC1026	3	0	0	24	1
BRDI	BRTE	TMC1026	4	0	0	24	0
BRDI	BRTE	TMC1026	5	0	0	27	0
BRDI	BRTE	TMC1026	6	0	0	26	0
BRDI	BRTE	TMC1026	7	0	0	25	0
BRDI	BRTE	TMC1026	8	0	0	25	0
BRDI	BRTE	TMC1034	1	0	0	25	0
BRDI	BRTE	TMC1034	2	0	0	25	0
BRDI	BRTE	TMC1034	3	0	0	25	0
BRDI	BRTE	TMC1034	4	0	0	25	0
BRDI	BRTE	TMC1034	5	0	0	25	0
BRDI	BRTE	TMC1034	6	0	0	25	0
BRDI	BRTE	TMC1034	7	0	0	25	0
BRDI	BRTE	TMC1034	8	0	0	25	0
BRDI	BRDI	D130	1	0	0	25	0
BRDI	BRDI	D130	2	0	0	25	0
BRDI	BRDI	D130	3	0	0	25	0
BRDI	BRDI	D130	4	0	0	25	0
BRDI	BRDI	D130	5	0	0	25	0
BRDI	BRDI	D130	6	0	0	25	0
BRDI	BRDI	D130	7	0	0	28	0
BRDI	BRDI	D130	8	0	0	25	0
BRDI	BRDI	D126	1	0	0	25	0
BRDI	BRDI	D126	2	0	0	25	0
BRDI	BRDI	D126	3	0	0	26	0
BRDI	BRDI	D126	4	0	0	25	0
BRDI	BRDI	D126	5	0	0	25	0
BRDI	BRDI	D126	6	0	0	25	0
BRDI	BRDI	D126	7	0	0	25	0
BRDI	BRDI	D126	8	0	0	25	0
BRDI	BRDI	D116	1	0	0	25	0
BRDI	BRDI	D116	2	0	0	25	0
BRDI	BRDI	D116	3	0	0	24	1
BRDI	BRDI	D116	4	0	0	24	0
BRDI	BRDI	D116	5	0	0	25	0
BRDI	BRDI	D116	6	0	0	25	0
BRDI	BRDI	D116	7	0	1	24	0
BRDI	BRDI	D116	8	0	0	26	0
BRDI	BRDI	D122	1	0	0	25	0
BRDI	BRDI	D122	2	0	0	25	0
BRDI	BRDI	D122	3	0	0	25	0
BRDI	BRDI	D122	4	0	0	25	0
BRDI	BRDI	D122	5	0	0	25	0
BRDI	BRDI	D122	6	0	0	25	0
BRDI	BRDI	D122	7	0	0	25	0
BRDI	BRDI	D122	8	0	0	25	0
BRDI	BRDI	D14	1	0	0	25	0
BRDI	BRDI	D14	2	0	0	23	0
BRDI	BRDI	D14	3	0	0	28	0
BRDI	BRDI	D14	4	0	0	25	0
BRDI	BRDI	D14	5	0	0	21	3
BRDI	BRDI	D14	6	0	0	24	1
BRDI	BRDI	D14	7	0	0	25	0
BRDI	BRDI	D14	8	0	0	25	0
BRDI	BRDI	D112	1	0	0	25	0
BRDI	BRDI	D112	2	0	0	23	0
BRDI	BRDI	D112	3	0	0	23	0
BRDI	BRDI	D112	4	0	0	25	0
BRDI	BRDI	D112	5	0	0	24	0
BRDI	BRDI	D112	6	0	0	25	0
BRDI	BRDI	D112	7	0	0	25	0
BRDI	BRDI	D112	8	0	0	25	0
TACA	BRTE	WRR1029	1	1	3	19	2
TACA	BRTE	WRR1029	2	1	7	16	0
TACA	BRTE	WRR1029	3	1	1	23	0
TACA	BRTE	WRR1029	4	0	0	23	2
TACA	BRTE	WRR1029	5	1	6	17	1
TACA	BRTE	WRR1029	6	2	2	18	1
TACA	BRTE	WRR1029	7	0	0	25	1
TACA	BRTE	WRR1029	8	0	4	18	1
TACA	BRTE	WRK1022	1	3	5	17	0
TACA	BRTE	WRK1022	2	2	1	22	0
TACA	BRTE	WRK1022	3	2	1	22	0
TACA	BRTE	WRK1022	4	1	2	19	2
TACA	BRTE	WRK1022	5	1	0	22	1
TACA	BRTE	WRK1022	6	5	2	17	1
TACA	BRTE	WRK1022	7	3	1	17	4
TACA	BRTE	WRK1022	8	2	0	23	0
TACA	BRTE	TMC1014	1	2	3	19	0
TACA	BRTE	TMC1014	2	4	1	18	2
TACA	BRTE	TMC1014	3	3	4	18	0
TACA	BRTE	TMC1014	4	4	3	18	0
TACA	BRTE	TMC1014	5	4	0	20	0
TACA	BRTE	TMC1014	6	2	2	20	1
TACA	BRTE	TMC1014	7	2	5	18	2
TACA	BRTE	TMC1014	8	4	1	14	0
TACA	BRTE	TMC1022	1	1	0	23	1
TACA	BRTE	TMC1022	2	1	0	25	0
TACA	BRTE	TMC1022	3	0	2	22	1
TACA	BRTE	TMC1022	4	1	1	23	1
TACA	BRTE	TMC1022	5	0	2	23	0
TACA	BRTE	TMC1022	6	0	2	23	0
TACA	BRTE	TMC1022	7	2	1	18	3
TACA	BRTE	TMC1022	8	1	0	25	0
TACA	BRTE	TMC1026	1	1	6	16	2
TACA	BRTE	TMC1026	2	2	2	23	1
TACA	BRTE	TMC1026	3	2	1	21	0
TACA	BRTE	TMC1026	4	1	0	23	0
TACA	BRTE	TMC1026	5	0	2	22	1
TACA	BRTE	TMC1026	6	1	1	22	0
TACA	BRTE	TMC1026	7	2	0	21	1
TACA	BRTE	TMC1026	8	2	3	19	0
TACA	BRTE	TMC1034	1	0	0	25	0
TACA	BRTE	TMC1034	2	0	0	25	0
TACA	BRTE	TMC1034	3	0	3	19	3
TACA	BRTE	TMC1034	4	0	2	20	4
TACA	BRTE	TMC1034	5	0	0	21	4
TACA	BRTE	TMC1034	6	1	4	19	0
TACA	BRTE	TMC1034	7	0	2	23	0
TACA	BRTE	TMC1034	8	1	0	25	0
TACA	TACA	M915	1	0	0	25	0
TACA	TACA	M915	2	0	0	25	0
TACA	TACA	M915	3	0	0	25	0
TACA	TACA	M915	4	0	0	25	0
TACA	TACA	M915	5	1	4	19	0
TACA	TACA	M915	6	2	1	22	0
TACA	TACA	M915	7	3	3	19	0
TACA	TACA	M915	8	3	3	18	0
TACA	TACA	M914	1	2	0	24	0
TACA	TACA	M914	2	0	0	19	4
TACA	TACA	M914	3	1	0	23	1
TACA	TACA	M914	4	1	0	23	1
TACA	TACA	M914	5	1	2	21	1
TACA	TACA	M914	6	0	1	24	0
TACA	TACA	M914	7	0	1	20	3
TACA	TACA	M914	8	1	1	21	2
TACA	TACA	M920	1	5	0	20	0
TACA	TACA	M920	2	1	0	26	0
TACA	TACA	M920	3	0	1	22	0
TACA	TACA	M920	4	2	0	24	0
TACA	TACA	M920	5	1	0	22	0
TACA	TACA	M920	6	2	0	23	0
TACA	TACA	M920	7	0	0	26	0
TACA	TACA	M920	8	4	0	19	1
TACA	TACA	M927	1	0	0	24	1
TACA	TACA	M927	2	0	0	25	0
TACA	TACA	M927	3	0	0	24	1
TACA	TACA	M927	4	0	0	20	1
TACA	TACA	M927	5	1	0	24	0
TACA	TACA	M927	6	0	0	24	1
TACA	TACA	M927	7	2	2	20	1
TACA	TACA	M927	8	1	2	21	0
TACA	TACA	M916	1	1	1	20	2
TACA	TACA	M916	2	0	3	21	0
TACA	TACA	M916	3	0	0	19	3
TACA	TACA	M916	4	0	1	18	6
TACA	TACA	M916	5	0	0	19	6
TACA	TACA	M916	6	0	0	18	6
TACA	TACA	M916	7	0	1	10	12
TACA	TACA	M916	8	0	0	14	10
TACA	TACA	M929	1	0	1	12	11
TACA	TACA	M929	2	0	0	13	10
TACA	TACA	M929	3	0	4	18	2
TACA	TACA	M929	4	0	4	8	3
TACA	TACA	M929	5	1	0	18	3
TACA	TACA	M929	6	0	1	24	0
TACA	TACA	M929	7	0	2	18	5
TACA	TACA	M929	8	0	1	18	5
BRJA	BRTE	WRR1029	1	6	16	0	0
BRJA	BRTE	WRR1029	2	6	11	6	1
BRJA	BRTE	WRR1029	3	5	1	20	0
BRJA	BRTE	WRR1029	4	6	1	16	3
BRJA	BRTE	WRR1029	5	4	12	8	1
BRJA	BRTE	WRR1029	6	9	5	10	1
BRJA	BRTE	WRR1029	7	5	11	9	0
BRJA	BRTE	WRR1029	8	4	12	8	1
BRJA	BRTE	WRK1022	1	9	8	7	0
BRJA	BRTE	WRK1022	2	10	5	10	0
BRJA	BRTE	WRK1022	3	6	4	14	1
BRJA	BRTE	WRK1022	4	11	8	6	0
BRJA	BRTE	WRK1022	5	7	11	5	3
BRJA	BRTE	WRK1022	6	9	13	2	1
BRJA	BRTE	WRK1022	7	10	1	13	0
BRJA	BRTE	WRK1022	8	8	6	9	2
BRJA	BRTE	TMC1014	1	5	13	4	3
BRJA	BRTE	TMC1014	2	3	13	6	1
BRJA	BRTE	TMC1014	3	10	7	7	0
BRJA	BRTE	TMC1014	4	11	10	1	3
BRJA	BRTE	TMC1014	5	4	14	5	1
BRJA	BRTE	TMC1014	6	3	16	4	1
BRJA	BRTE	TMC1014	7	7	12	4	1
BRJA	BRTE	TMC1014	8	4	13	2	5
BRJA	BRTE	TMC1022	1	9	11	4	0
BRJA	BRTE	TMC1022	2	11	8	6	0
BRJA	BRTE	TMC1022	3	6	11	2	6
BRJA	BRTE	TMC1022	4	1	16	5	3
BRJA	BRTE	TMC1022	5	5	6	12	2
BRJA	BRTE	TMC1022	6	5	13	16	0
BRJA	BRTE	TMC1022	7	8	7	10	0
BRJA	BRTE	TMC1022	8	4	10	8	3
BRJA	BRTE	TMC1026	1	6	11	8	0
BRJA	BRTE	TMC1026	2	2	9	10	1
BRJA	BRTE	TMC1026	3	5	9	12	0
BRJA	BRTE	TMC1026	4	6	11	8	0
BRJA	BRTE	TMC1026	5	5	10	9	1
BRJA	BRTE	TMC1026	6	7	9	8	0
BRJA	BRTE	TMC1026	7	3	8	0	3
BRJA	BRTE	TMC1026	8	4	8	5	4
BRJA	BRTE	TMC1034	1	12	11	2	0
BRJA	BRTE	TMC1034	2	11	8	5	1
BRJA	BRTE	TMC1034	3	12	9	2	2
BRJA	BRTE	TMC1034	4	8	12	3	2
BRJA	BRTE	TMC1034	5	12	10	3	0
BRJA	BRTE	TMC1034	6	12	8	3	2
BRJA	BRTE	TMC1034	7	12	2	10	0
BRJA	BRTE	TMC1034	8	14	9	2	0
BRJA	BRJA	J75	1	13	5	8	0
BRJA	BRJA	J75	2	13	5	7	0
BRJA	BRJA	J75	3	9	6	9	2
BRJA	BRJA	J75	4	13	7	4	1
BRJA	BRJA	J75	5	11	6	6	2
BRJA	BRJA	J75	6	10	9	6	0
BRJA	BRJA	J75	7	14	4	7	1
BRJA	BRJA	J75	8	6	8	9	2
BRJA	BRJA	J824	1	5	11	6	3
BRJA	BRJA	J824	2	9	8	6	1
BRJA	BRJA	J824	3	4	13	5	3
BRJA	BRJA	J824	4	5	16	5	1
BRJA	BRJA	J824	5	3	15	3	3
BRJA	BRJA	J824	6	6	13	3	3
BRJA	BRJA	J824	7	4	13	4	4
BRJA	BRJA	J824	8	9	10	6	0
BRJA	BRJA	J74	1	4	14	3	4
BRJA	BRJA	J74	2	3	18	1	3
BRJA	BRJA	J74	3	3	18	0	3
BRJA	BRJA	J74	4	0	17	6	1
BRJA	BRJA	J74	5	0	23	0	2
BRJA	BRJA	J74	6	1	20	1	3
BRJA	BRJA	J74	7	2	16	3	3
BRJA	BRJA	J74	8	2	16	4	2
BRJA	BRJA	J821	1	1	17	2	5
BRJA	BRJA	J821	2	3	19	2	1
BRJA	BRJA	J821	3	1	20	0	3
BRJA	BRJA	J821	4	0	20	0	5
BRJA	BRJA	J821	5	2	19	2	1
BRJA	BRJA	J821	6	0	18	1	6
BRJA	BRJA	J821	7	1	20	1	3
BRJA	BRJA	J821	8	2	18	1	4

## Sheet: C dorm ndorm inoculation data 
Host species	Dormancy Status	Strain	Replicate	Inoc Level	Killed	Infected	Germinated	Dormant	Initially Viable
BRDI	D	1	1	High	25	25	0	0	25
BRDI	D	1	2	High	25	25	0	0	25
BRDI	D	1	3	High	25	25	0	0	25
BRDI	D	1	4	High	25	25	0	0	25
BRDI	D	1	5	High	25	25	0	0	25
BRDI	D	1	6	High	25	25	0	0	25
BRDI	D	1	7	High	25	25	0	0	25
BRDI	D	1	8	High	25	25	0	0	25
BRDI	D	1	1	Low	16	16	5	4	25
BRDI	D	1	2	Low	17	17	1	7	25
BRDI	D	1	3	Low	24	24	0	1	25
BRDI	D	1	4	Low	23	23	1	1	25
BRDI	D	1	5	Low	24	24	0	1	25
BRDI	D	1	6	Low	23	25	2	0	25
BRDI	D	1	7	Low	23	23	1	1	25
BRDI	D	1	8	Low	19	19	0	6	25
BRDI	D	1	1	Control	1	1	6	17	24
BRDI	D	1	2	Control	0	0	7	18	25
BRDI	D	1	3	Control	1	1	3	21	25
BRDI	D	1	4	Control	0	0	5	20	25
BRDI	D	1	5	Control	1	1	5	19	25
BRDI	D	1	6	Control	0	0	5	20	25
BRDI	D	1	7	Control	0	1	5	20	25
BRDI	D	1	8	Control	1	1	5	19	25
BRDI	D	2	1	High	25	25	0	0	25
BRDI	D	2	2	High	25	25	0	0	25
BRDI	D	2	3	High	25	25	0	0	25
BRDI	D	2	4	High	25	25	0	0	25
BRDI	D	2	5	High	25	25	0	0	25
BRDI	D	2	6	High	25	25	0	0	25
BRDI	D	2	7	High	25	25	0	0	25
BRDI	D	2	8	High	25	25	0	0	25
BRDI	D	2	1	Low	20	20	1	4	25
BRDI	D	2	2	Low	24	24	0	1	25
BRDI	D	2	3	Low	23	23	0	2	25
BRDI	D	2	4	Low	17	17	2	6	25
BRDI	D	2	5	Low	18	18	2	5	25
BRDI	D	2	6	Low	23	23	0	2	25
BRDI	D	2	7	Low	18	18	0	7	25
BRDI	D	2	8	Low	20	20	0	5	25
BRDI	D	2	1	Control	2	2	4	18	24
BRDI	D	2	2	Control	0	0	4	21	25
BRDI	D	2	3	Control	0	0	6	19	25
BRDI	D	2	4	Control	1	1	4	20	25
BRDI	D	2	5	Control	0	0	4	21	25
BRDI	D	2	6	Control	0	0	6	19	25
BRDI	D	2	7	Control	0	0	5	20	25
BRDI	D	2	8	Control	2	2	3	20	25
BRDI	ND	1	1	High	0	25	25	0	25
BRDI	ND	1	2	High	0	25	25	0	25
BRDI	ND	1	3	High	0	25	25	0	25
BRDI	ND	1	4	High	0	25	25	0	25
BRDI	ND	1	5	High	0	25	25	0	25
BRDI	ND	1	6	High	1	25	24	0	25
BRDI	ND	1	7	High	0	25	25	0	25
BRDI	ND	1	8	High	0	25	25	0	25
BRDI	ND	1	1	Low	1	24	24	0	25
BRDI	ND	1	2	Low	0	22	25	0	25
BRDI	ND	1	3	Low	0	20	25	0	25
BRDI	ND	1	4	Low	0	21	25	0	25
BRDI	ND	1	5	Low	0	22	25	0	25
BRDI	ND	1	6	Low	0	21	25	0	25
BRDI	ND	1	7	Low	0	21	25	0	25
BRDI	ND	1	8	Low	0	22	25	0	25
BRDI	ND	1	1	Control	0	1	25	0	25
BRDI	ND	1	2	Control	0	0	25	0	25
BRDI	ND	1	3	Control	0	2	25	0	25
BRDI	ND	1	4	Control	0	0	25	0	25
BRDI	ND	1	5	Control	0	0	25	0	25
BRDI	ND	1	6	Control	0	0	23	1	24
BRDI	ND	1	7	Control	0	1	24	0	24
BRDI	ND	1	8	Control	0	2	25	0	25
BRDI	ND	2	1	High	0	25	25	0	25
BRDI	ND	2	2	High	0	25	25	0	25
BRDI	ND	2	3	High	0	25	25	0	25
BRDI	ND	2	4	High	0	25	25	0	25
BRDI	ND	2	5	High	0	25	25	0	25
BRDI	ND	2	6	High	0	25	25	0	25
BRDI	ND	2	7	High	0	25	25	0	25
BRDI	ND	2	8	High	0	25	25	0	25
BRDI	ND	2	1	Low	0	22	25	0	25
BRDI	ND	2	2	Low	0	19	25	0	25
BRDI	ND	2	3	Low	2	19	23	0	25
BRDI	ND	2	4	Low	0	19	25	0	25
BRDI	ND	2	5	Low	0	17	25	0	25
BRDI	ND	2	6	Low	0	20	25	0	25
BRDI	ND	2	7	Low	0	21	25	0	25
BRDI	ND	2	8	Low	0	21	25	0	25
BRDI	ND	2	1	Control	0	0	24	1	25
BRDI	ND	2	2	Control	0	0	25	0	25
BRDI	ND	2	3	Control	0	0	25	0	25
BRDI	ND	2	4	Control	0	0	25	0	25
BRDI	ND	2	5	Control	0	0	25	0	25
BRDI	ND	2	6	Control	0	0	25	0	25
BRDI	ND	2	7	Control	0	0	25	0	25
BRDI	ND	2	8	Control	0	0	25	0	25
BRRU	D	1	1	High	25	25	0	0	25
BRRU	D	1	2	High	24	25	1	0	25
BRRU	D	1	3	High	21	24	3	1	25
BRRU	D	1	4	High	25	25	0	0	25
BRRU	D	1	5	High	23	24	1	1	25
BRRU	D	1	6	High	22	24	2	0	24
BRRU	D	1	7	High	20	25	5	0	25
BRRU	D	1	8	High	23	25	2	0	25
BRRU	D	1	1	Low	12	12	1	11	24
BRRU	D	1	2	Low	16	16	1	8	25
BRRU	D	1	3	Low	12	14	3	10	25
BRRU	D	1	4	Low	12	12	0	12	24
BRRU	D	1	5	Low	9	11	4	11	24
BRRU	D	1	6	Low	9	9	0	15	24
BRRU	D	1	7	Low	7	7	1	14	22
BRRU	D	1	8	Low	10	10	0	15	25
BRRU	D	1	1	Control	0	0	0	25	25
BRRU	D	1	2	Control	0	0	0	24	24
BRRU	D	1	3	Control	1	1	0	24	25
BRRU	D	1	4	Control	1	1	0	24	25
BRRU	D	1	5	Control	0	0	2	22	24
BRRU	D	1	6	Control	0	0	3	22	25
BRRU	D	1	7	Control	1	1	0	24	25
BRRU	D	1	8	Control	0	0	0	25	25
BRRU	D	2	1	High	24	24	0	0	24
BRRU	D	2	2	High	25	25	0	0	25
BRRU	D	2	3	High	25	25	0	0	25
BRRU	D	2	4	High	25	25	0	0	25
BRRU	D	2	5	High	24	24	0	0	24
BRRU	D	2	6	High	25	25	0	0	25
BRRU	D	2	7	High	24	25	1	0	25
BRRU	D	2	8	High	25	25	0	0	25
BRRU	D	2	1	Low	8	10	3	14	25
BRRU	D	2	2	Low	9	9	0	17	26
BRRU	D	2	3	Low	6	6	3	15	24
BRRU	D	2	4	Low	5	5	8	12	25
BRRU	D	2	5	Low	8	8	1	16	25
BRRU	D	2	6	Low	6	8	5	15	26
BRRU	D	2	7	Low	8	8	1	16	25
BRRU	D	2	8	Low	8	8	2	15	25
BRRU	D	2	1	Control	0	0	2	22	24
BRRU	D	2	2	Control	1	1	0	24	25
BRRU	D	2	3	Control	0	0	1	24	25
BRRU	D	2	4	Control	0	0	2	22	24
BRRU	D	2	5	Control	0	0	1	23	24
BRRU	D	2	6	Control	0	0	1	22	23
BRRU	D	2	7	Control	1	1	1	21	23
BRRU	D	2	8	Control	0	1	2	23	25
BRRU	ND	1	1	High	1	25	24	0	25
BRRU	ND	1	2	High	0	25	25	0	25
BRRU	ND	1	3	High	0	25	25	0	25
BRRU	ND	1	4	High	0	25	25	0	25
BRRU	ND	1	5	High	0	25	25	0	25
BRRU	ND	1	6	High	0	25	25	0	25
BRRU	ND	1	7	High	0	23	25	0	25
BRRU	ND	1	8	High	1	25	24	0	25
BRRU	ND	1	1	Low	0	7	25	0	25
BRRU	ND	1	2	Low	0	12	25	0	25
BRRU	ND	1	3	Low	0	7	25	0	25
BRRU	ND	1	4	Low	0	7	25	0	25
BRRU	ND	1	5	Low	0	7	25	0	25
BRRU	ND	1	6	Low	0	6	25	0	25
BRRU	ND	1	7	Low	0	11	25	0	25
BRRU	ND	1	8	Low	0	10	25	0	25
BRRU	ND	1	1	Control	0	0	25	0	25
BRRU	ND	1	2	Control	0	1	24	1	25
BRRU	ND	1	3	Control	0	0	25	0	25
BRRU	ND	1	4	Control	0	1	23	2	25
BRRU	ND	1	5	Control	0	0	25	0	25
BRRU	ND	1	6	Control	0	0	25	0	25
BRRU	ND	1	7	Control	0	1	24	1	25
BRRU	ND	1	8	Control	0	0	23	2	25
BRRU	ND	2	1	High	0	25	25	0	25
BRRU	ND	2	2	High	2	22	23	0	25
BRRU	ND	2	3	High	0	24	25	0	25
BRRU	ND	2	4	High	0	23	24	0	24
BRRU	ND	2	5	High	0	25	25	0	25
BRRU	ND	2	6	High	0	25	25	0	25
BRRU	ND	2	7	High	1	24	24	0	25
BRRU	ND	2	8	High	0	24	25	0	25
BRRU	ND	2	1	Low	0	10	25	0	25
BRRU	ND	2	2	Low	1	13	24	0	25
BRRU	ND	2	3	Low	0	11	25	0	25
BRRU	ND	2	4	Low	0	5	25	0	25
BRRU	ND	2	5	Low	0	6	25	0	25
BRRU	ND	2	6	Low	0	5	25	0	25
BRRU	ND	2	7	Low	0	7	25	0	25
BRRU	ND	2	8	Low	0	7	25	0	25
BRRU	ND	2	1	Control	0	0	25	0	25
BRRU	ND	2	2	Control	0	0	25	0	25
BRRU	ND	2	3	Control	0	0	25	0	25
BRRU	ND	2	4	Control	0	0	24	1	25
BRRU	ND	2	5	Control	0	0	25	0	25
BRRU	ND	2	6	Control	0	0	25	0	25
BRRU	ND	2	7	Control	0	0	24	1	25
BRRU	ND	2	8	Control	0	1	25	0	25
BRJA	D	1	1	High	11	23	14	0	25
BRJA	D	1	2	High	8	22	17	0	25
BRJA	D	1	3	High	7	25	18	0	25
BRJA	D	1	4	High	9	20	14	0	25
BRJA	D	1	5	High	12	25	13	0	25
BRJA	D	1	6	High	8	21	16	0	25
BRJA	D	1	7	High	10	25	15	0	25
BRJA	D	1	8	High	8	22	16	0	25
BRJA	D	1	1	Low	1.08696	10.8696	23.913	0	23
BRJA	D	1	2	Low	3	7	22	0	25
BRJA	D	1	3	Low	5	10	19	1	25
BRJA	D	1	4	Low	8	14	17	0	25
BRJA	D	1	5	Low	6.25	12.5	17.7083	0	24
BRJA	D	1	6	Low	3.40909	12.5	20.4545	0	22
BRJA	D	1	7	Low	11	17	14	0	25
BRJA	D	1	8	Low	9.78261	11.9565	16.3043	0	23
BRJA	D	1	1	Control	0	0	23.913	0	23
BRJA	D	1	2	Control	1.08696	1.08696	21.7391	0	23
BRJA	D	1	3	Control	0	0	25	0	22
BRJA	D	1	4	Control	1.04167	1.04167	22.9167	1	24
BRJA	D	1	5	Control	0	0	23.9583	1	24
BRJA	D	1	6	Control	2	3	23	0	25
BRJA	D	1	7	Control	1.04167	1.04167	23.9583	0	24
BRJA	D	1	8	Control	1.13636	1.13636	22.7273	1	22
BRJA	D	2	1	High	8.33333	19.7917	16.6667	0	24
BRJA	D	2	2	High	9.375	17.7083	15.625	1	24
BRJA	D	2	3	High	10	21	15	0	25
BRJA	D	2	4	High	5	21	20	0	25
BRJA	D	2	5	High	14	20	11	0	25
BRJA	D	2	6	High	11	21	13	0	25
BRJA	D	2	7	High	12	20	13	0	25
BRJA	D	2	8	High	16	24	10	0	25
BRJA	D	2	1	Low	8.33333	14.5833	16.6667	0	24
BRJA	D	2	2	Low	4.16667	8.33333	20.8333	0	24
BRJA	D	2	3	Low	4.34783	7.6087	21.7391	0	23
BRJA	D	2	4	Low	3.125	7.29167	20.8333	0	24
BRJA	D	2	5	Low	3.125	8.33333	21.875	0	24
BRJA	D	2	6	Low	2	6	23	0	25
BRJA	D	2	7	Low	4.16667	11.4583	20.8333	0	24
BRJA	D	2	8	Low	3.40909	7.95455	21.5909	0	22
BRJA	D	2	1	Control	0	2.08333	25	0	24
BRJA	D	2	2	Control	1.13636	2.27273	22.7273	1	22
BRJA	D	2	3	Control	0	1.08696	23.913	1	23
BRJA	D	2	4	Control	0	1.04167	23.9583	0	24
BRJA	D	2	5	Control	0	0	25	0	24
BRJA	D	2	6	Control	0	0	23.75	1	20
BRJA	D	2	7	Control	0	0	25	0	25
BRJA	D	2	8	Control	0	0	25	0	25
BRJA	ND	1	1	High	0	13	24	0	25
BRJA	ND	1	2	High	3.125	20.8333	21.875	0	24
BRJA	ND	1	3	High	3.125	15.625	21.875	1	24
BRJA	ND	1	4	High	7	19	18	0	25
BRJA	ND	1	5	High	5.43478	17.3913	18.4783	0	23
BRJA	ND	1	6	High	1	19	23	0	25
BRJA	ND	1	7	High	3	21	23	0	25
BRJA	ND	1	8	High	5	20	20	0	25
BRJA	ND	1	1	Low	1.04167	10.4167	23.9583	0	24
BRJA	ND	1	2	Low	2.08333	9.375	19.7917	0	24
BRJA	ND	1	3	Low	1.08696	6.52174	23.913	0	23
BRJA	ND	1	4	Low	3.125	9.375	20.8333	0	24
BRJA	ND	1	5	Low	1.08696	5.43478	23.913	0	23
BRJA	ND	1	6	Low	1.04167	6.25	22.9167	0	24
BRJA	ND	1	7	Low	4.54545	14.7727	21.5909	1	22
BRJA	ND	1	8	Low	1	9	24	0	25
BRJA	ND	1	1	Control	0	0	25	0	13
BRJA	ND	1	2	Control	0	1.13636	25	0	22
BRJA	ND	1	3	Control	0	2.27273	25	0	22
BRJA	ND	1	4	Control	0	0	25	0	24
BRJA	ND	1	5	Control	0	0	25	0	24
BRJA	ND	1	6	Control	0	0	21.4286	0	21
BRJA	ND	1	7	Control	0	0	25	0	20
BRJA	ND	1	8	Control	0	0	25	0	21
BRJA	ND	2	1	High	2.38095	9.52381	21.4286	0	21
BRJA	ND	2	2	High	3.125	12.5	21.875	0	24
BRJA	ND	2	3	High	1.04167	17.7083	25	0	24
BRJA	ND	2	4	High	0	13.0435	25	0	23
BRJA	ND	2	5	High	3	20	22	0	25
BRJA	ND	2	6	High	1.08696	14.1304	23.913	0	23
BRJA	ND	2	7	High	2	15	23	0	25
BRJA	ND	2	8	High	3	10	22	0	25
BRJA	ND	2	1	Low	2	6	23	0	25
BRJA	ND	2	2	Low	1	3	24	0	25
BRJA	ND	2	3	Low	0	4.16667	23.9583	0	24
BRJA	ND	2	4	Low	3.125	6.25	21.875	0	24
BRJA	ND	2	5	Low	1.13636	4.54545	23.8636	0	22
BRJA	ND	2	6	Low	1.13636	5.68182	23.8636	0	22
BRJA	ND	2	7	Low	1.08696	5.43478	23.913	0	23
BRJA	ND	2	8	Low	4.16667	4.16667	20.8333	0	24
BRJA	ND	2	1	Control	1.08696	1.08696	25	0	23
BRJA	ND	2	2	Control	0	0	25	0	23
BRJA	ND	2	3	Control	0	0	26	0	24
BRJA	ND	2	4	Control	0	0	26	0	26
BRJA	ND	2	5	Control	0	0	25	0	21
BRJA	ND	2	6	Control	0	1.13636	25	0	22
BRJA	ND	2	7	Control	0	0	22.7273	2	22
BRJA	ND	2	8	Control	0	0	23.6111	1	18
TACA	D	1	1	High	23	23	0	2	25
TACA	D	1	2	High	19	19	0	3	25
TACA	D	1	3	High	23	23	0	2	25
TACA	D	1	4	High	21	21	0	5	25
TACA	D	1	5	High	24	24	0	1	25
TACA	D	1	6	High	23	23	0	2	25
TACA	D	1	7	High	24	24	0	1	25
TACA	D	1	8	High	24	24	0	0	24
TACA	D	1	1	Low	14	15	5	6	25
TACA	D	1	2	Low	18	19	4	3	25
TACA	D	1	3	Low	11	12	8	6	25
TACA	D	1	4	Low	10	11	6	9	25
TACA	D	1	5	Low	10	10	10	5	25
TACA	D	1	6	Low	12	12	7	6	24
TACA	D	1	7	Low	15	15	1	9	25
TACA	D	1	8	Low	19	19	2	4	25
TACA	D	1	1	Control	0	0	24	1	25
TACA	D	1	2	Control	0	0	25	0	25
TACA	D	1	3	Control	0	0	24	1	25
TACA	D	1	4	Control	1	1	23	1	25
TACA	D	1	5	Control	0	1	24	0	24
TACA	D	1	6	Control	0	0	23	2	25
TACA	D	1	7	Control	0	0	24	1	25
TACA	D	1	8	Control	0	0	23	2	25
TACA	D	2	1	High	21	23	2	2	25
TACA	D	2	2	High	24	24	0	1	25
TACA	D	2	3	High	20	20	0	5	25
TACA	D	2	4	High	20	20	0	5	25
TACA	D	2	5	High	18	18	0	7	25
TACA	D	2	6	High	18	18	0	7	25
TACA	D	2	7	High	23	23	0	2	25
TACA	D	2	8	High	25	25	0	0	25
TACA	D	2	1	Low	14	16	11	0	25
TACA	D	2	2	Low	12	15	11	1	24
TACA	D	2	3	Low	11	13	11	3	25
TACA	D	2	4	Low	9	15	15	1	25
TACA	D	2	5	Low	13	16	11	1	25
TACA	D	2	6	Low	12	15	11	2	25
TACA	D	2	7	Low	13	19	10	1	24
TACA	D	2	8	Low	11	12	11	2	24
TACA	D	2	1	Control	0	0	24	1	25
TACA	D	2	2	Control	0	0	24	1	25
TACA	D	2	3	Control	0	0	25	0	25
TACA	D	2	4	Control	0	0	25	0	25
TACA	D	2	5	Control	0	0	25	0	25
TACA	D	2	6	Control	0	0	25	0	25
TACA	D	2	7	Control	0	0	25	0	25
TACA	D	2	8	Control	0	0	25	0	25
TACA	ND	1	1	High	2	23	22	0	25
TACA	ND	1	2	High	2	24	23	0	25
TACA	ND	1	3	High	0	24	25	0	25
TACA	ND	1	4	High	2	23	22	1	25
TACA	ND	1	5	High	0	22	25	0	25
TACA	ND	1	6	High	0	24	25	0	25
TACA	ND	1	7	High	1	22	21	3	25
TACA	ND	1	8	High	1	22	24	0	25
TACA	ND	1	1	Low	0	8	24	1	25
TACA	ND	1	2	Low	2	17	24	0	25
TACA	ND	1	3	Low	0	16	26	0	25
TACA	ND	1	4	Low	1	11	24	0	25
TACA	ND	1	5	Low	0	11	25	0	25
TACA	ND	1	6	Low	1	19	24	0	25
TACA	ND	1	7	Low	0	15	24	0	25
TACA	ND	1	8	Low	0	22	26	0	25
TACA	ND	1	1	Control	0	0	24	0	24
TACA	ND	1	2	Control	0	0	25	0	25
TACA	ND	1	3	Control	0	0	25	0	25
TACA	ND	1	4	Control	0	0	25	0	25
TACA	ND	1	5	Control	0	0	25	0	25
TACA	ND	1	6	Control	0	0	25	0	25
TACA	ND	1	7	Control	0	0	24	0	24
TACA	ND	1	8	Control	0	0	25	0	25
TACA	ND	2	1	High	0	27	28	1	29
TACA	ND	2	2	High	1	25	27	1	29
TACA	ND	2	3	High	0	20	24	2	25
TACA	ND	2	4	High	0	15	21	2	25
TACA	ND	2	5	High	1	24	23	1	25
TACA	ND	2	6	High	0	24	25	0	25
TACA	ND	2	7	High	0	22	24	1	25
TACA	ND	2	8	High	1	22	24	0	25
TACA	ND	2	1	Low	1	7	23	0	25
TACA	ND	2	2	Low	0	8	25	0	25
TACA	ND	2	3	Low	0	12	30	0	30
TACA	ND	2	4	Low	0	11	28	1	30
TACA	ND	2	5	Low	0	10	26	0	25
TACA	ND	2	6	Low	0	15	24	0	25
TACA	ND	2	7	Low	0	6	25	0	25
TACA	ND	2	8	Low	0	7	25	0	25
TACA	ND	2	1	Control	0	0	25	0	25
TACA	ND	2	2	Control	0	0	25	0	25
TACA	ND	2	3	Control	0	0	25	0	25
TACA	ND	2	4	Control	0	0	25	0	25
TACA	ND	2	5	Control	0	0	25	0	25
TACA	ND	2	6	Control	0	0	25	0	25
TACA	ND	2	7	Control	0	0	25	0	25
TACA	ND	2	8	Control	0	0	25	0	25
